# Supplementary material for: The Impact of Severe Maternal Morbidity on Perinatal Outcomes in High Income Countries: Systematic Review and Meta-Analysis
Source: J Clin Med. 2020 Jun 29;9(7):2035. doi: 10.3390/jcm9072035 (PMC7409239; doi:10.3390/jcm9072035)
Supplement: Supplementary file 1 [file jcm-09-02035-s001.zip]

Archive with 4 entries (3 files):
- supplement files/
- supplement files/PRISMA 2009 checklist.doc
- supplement files/Supplementary File 1_Search Strategy_PubMed.docx
- supplement files/Supplementary File 2_Funnel plots for publication bias.docx
